# Supplementary material for: Deformation investigation of electromagnetic diaphragm pump rubber diaphragm
Source: PLoS One. 2024 Jun 24;19(6):e0304052. doi: 10.1371/journal.pone.0304052 (PMC11195965; doi:10.1371/journal.pone.0304052)
Supplement: S1 File — (XLSX) [file pone.0304052.s001.xlsx]

## Sheet: Sheet1
	Radial displacement of measuring point	Calculated axial deformation (p=0.1 MPa)	Measured axial deformation (p=0.1 MPa)	Calculated axial deformation (p=0.2 MPa)	Measured axial deformation (p=0.2 MPa)	Calculated axial deformation (p=0.3 MPa)	Measured axial deformation (p=0.3 MPa)	Calculated axial deformation (p=0.4 MPa)	Measured axial deformation (p=0.4 MPa)	Calculated axial deformation (p=0.5 MPa)	Measured axial deformation (p=0.5 MPa)	Calculated axial deformation (p=0.6 MPa)	Measured axial deformation (p=0.6 MPa)
	6	0	0	0	0	0	0	0	0	0	0	0	0
	6.5	0.175	0.17	0.235	0.23	0.269	0.26	0.306	0.29	0.346	0.33	0.386	0.36
	7	0.297	0.29	0.392	0.37	0.452	0.43	0.51	0.48	0.569	0.54	0.627	0.59
	7.5	0.369	0.35	0.483	0.46	0.556	0.53	0.626	0.59	0.695	0.66	0.76	0.72
	8	0.393	0.37	0.513	0.49	0.591	0.57	0.664	0.64	0.735	0.71	0.803	0.77
	8.3	0.3786	0.38	0.495	0.5	0.57	0.58	0.6412	0.65	0.711	0.72	0.7772	0.78
	8.5	0.369	0.37	0.483	0.49	0.556	0.56	0.626	0.63	0.695	0.7	0.76	0.77
	9	0.3	0.31	0.392	0.4	0.451	0.46	0.51	0.52	0.569	0.58	0.627	0.64
	9.5	0.175	0.18	0.235	0.24	0.269	0.28	0.306	0.31	0.346	0.35	0.39	0.4
	10	0	0	0	0	0	0	0	0	0	0	0	0
