# Supplementary material for: Deformation investigation of electromagnetic diaphragm pump rubber diaphragm
Source: PLoS One. 2024 Jun 24;19(6):e0304052. doi: 10.1371/journal.pone.0304052 (PMC11195965; doi:10.1371/journal.pone.0304052)
Supplement: S2 File — (XLSX) [file pone.0304052.s002.xlsx]

## Sheet: Sheet1
		(p=0.1 MPa)
		Ranks
			VAR00001	N	Mean Rank	Sum of Ranks
		VAR00002	1	10	10.6	106
			2	10	10.4	104
			Total	20
		Test Statisticsa
			VAR00002
		Mann-Whitney U	49
		Wilcoxon W	104
		Z	-0.076
		Asymp. Sig. (2-tailed)	0.939
		Exact Sig. [2*(1-tailed Sig.)]	.971b
		a Grouping Variable: VAR00001
		b Not corrected for ties.
		(p=0.2 MPa)
		Ranks
			VAR00001	N	Mean Rank	Sum of Ranks
		VAR00002	1	10	10.6	106
			2	10	10.4	104
			Total	20
		Test Statisticsa
			VAR00002
		Mann-Whitney U	49
		Wilcoxon W	104
		Z	-0.076
		Asymp. Sig. (2-tailed)	0.939
		Exact Sig. [2*(1-tailed Sig.)]	.971b
		a Grouping Variable: VAR00001
		b Not corrected for ties.
		(p=0.3 MPa)
		Ranks
			VAR00001	N	Mean Rank	Sum of Ranks
		VAR00002	1	10	10.55	105.5
			2	10	10.45	104.5
			Total	20
		Test Statisticsa
			VAR00002
		Mann-Whitney U	49.5
		Wilcoxon W	104.5
		Z	-0.038
		Asymp. Sig. (2-tailed)	0.97
		Exact Sig. [2*(1-tailed Sig.)]	.971b
		a Grouping Variable: VAR00001
		b Not corrected for ties.
		(p=0.4 MPa)
		Ranks
			VAR00001	N	Mean Rank	Sum of Ranks
		VAR00002	1	10	10.6	106
			2	10	10.4	104
			Total	20
		Test Statisticsa
			VAR00002
		Mann-Whitney U	49
		Wilcoxon W	104
		Z	-0.076
		Asymp. Sig. (2-tailed)	0.939
		Exact Sig. [2*(1-tailed Sig.)]	.971b
		a Grouping Variable: VAR00001
		b Not corrected for ties.
		(p=0.5 MPa)
		Ranks
			VAR00001	N	Mean Rank	Sum of Ranks
		VAR00002	1	10	10.6	106
			2	10	10.4	104
			Total	20
		Test Statisticsa
			VAR00002
		Mann-Whitney U	49
		Wilcoxon W	104
		Z	-0.076
		Asymp. Sig. (2-tailed)	0.939
		Exact Sig. [2*(1-tailed Sig.)]	.971b
		a Grouping Variable: VAR00001
		b Not corrected for ties.
		(p=0.6 MPa)
		Ranks
			VAR00001	N	Mean Rank	Sum of Ranks
		VAR00002	1	10	10.6	106
			2	10	10.4	104
			Total	20
		Test Statisticsa
			VAR00002
		Mann-Whitney U	49
		Wilcoxon W	104
		Z	-0.076
		Asymp. Sig. (2-tailed)	0.939
		Exact Sig. [2*(1-tailed Sig.)]	.971b
		a Grouping Variable: VAR00001
		b Not corrected for ties.
