# Supplementary material for: Deformation investigation of electromagnetic diaphragm pump rubber diaphragm
Source: PLoS One. 2024 Jun 24;19(6):e0304052. doi: 10.1371/journal.pone.0304052 (PMC11195965; doi:10.1371/journal.pone.0304052)
Supplement: S3 File — (XLSX) [file pone.0304052.s003.xlsx]

## Sheet: Sheet1
			Calculated axial deformation (p=0.1 MPa)	Measured axial deformation (p=0.1 MPa)	Calculated axial deformation (p=0.2 MPa)	Measured axial deformation (p=0.2 MPa)	Calculated axial deformation (p=0.3 MPa)	Measured axial deformation (p=0.3 MPa)	Calculated axial deformation (p=0.4 MPa)	Measured axial deformation (p=0.4 MPa)	Calculated axial deformation (p=0.5 MPa)	Measured axial deformation (p=0.5 MPa)	Calculated axial deformation (p=0.6 MPa)	Measured axial deformation (p=0.6 MPa)
		Mean	0.24566	0.242	0.3228	0.318	0.3714	0.367	0.41892	0.411	0.4666	0.459	0.51302	0.503
		Standard deviation	0.15132	0.147784	0.197358	0.193781	0.227425	0.223957	0.255673	0.251416	0.283156	0.279024	0.309032	0.303646
